# Supplementary material for: Identification of an Immune-Related LncRNA Signature in Gastric Cancer to Predict Survival and Response to Immune Checkpoint Inhibitors
Source: Front Cell Dev Biol. 2021 Oct 13;9:739583. doi: 10.3389/fcell.2021.739583 (PMC8548421; doi:10.3389/fcell.2021.739583)
Supplement: Supplementary Table 1 — Baseline characteristics of the patients in the TCGA cohorts. [file Table_1.XLSX]

## Sheet: Sheet1
Table S1. Baseline characteristics of the patients in the TCGA cohorts
Parameters	Number of cases	Risk score		P -value
		High risk	Low risk
Age(years)				0.785
<60	111	57	54
≥60	257	128	129
Gender				0.566
Male	236	116	120
Female	132	69	63
Grade				0.515
G1	10	6	4
G2-G3	349	173	176
Tumor size				0.185
T1-T2	93	41	52
T3-T4	267	139	128
Lymph node				0.588
N0-N1	203	104	99
N2-N3	147	71	76
Metastasis				0.002
M0	325	157	168
M1	25	20	5
TNM stage				0.784
I-II	159	78	81
III-IV	186	94	92
