# Supplementary material for: Identification of an Immune-Related LncRNA Signature in Gastric Cancer to Predict Survival and Response to Immune Checkpoint Inhibitors
Source: Front Cell Dev Biol. 2021 Oct 13;9:739583. doi: 10.3389/fcell.2021.739583 (PMC8548421; doi:10.3389/fcell.2021.739583)
Supplement: Supplementary Table 2 — Association of RNF144A-AS1 expression with clinicopathologic characteristics of gastric cancer patients. [file Table_2.XLSX]

## Sheet: Sheet1
Table S2. Association of RNF144A-AS1 expression with clinicopathologic characteristics of gastric cancer patients
Parameters	Number of cases	RNF144A-AS1 expression		P -value
		Low	High
Age(years)				0.464
<60	23	11	12
≥60	24	13	11
Gender				0.609
Male	31	15	16
Female	16	9	7
Tumor location				0.135
Proximal	10	7	3
Middle	11	3	8
Distal	26	14	12
Tumor size(cm)				0.025
<4	24	14	10
≥4	23	10	13
Differentiation				0.592
Well	8	5	4
Moderate	19	12	9
Poor	20	7	10
Lauren classification				0.192
Intestinal type	26	16	11
Diffuse type	21	8	12
Depth of tumor invasion				<0.001
T1-T2	24	19	5
T3-T4	23	5	18
Lymph node metastasis				0.017
N0-N1	26	15	8
N2-N3	21	9	15
TNM stage				0.002
I-II	27	20	7
III-IV	20	4	16
