# Supplementary material for: Identification of an Immune-Related LncRNA Signature in Gastric Cancer to Predict Survival and Response to Immune Checkpoint Inhibitors
Source: Front Cell Dev Biol. 2021 Oct 13;9:739583. doi: 10.3389/fcell.2021.739583 (PMC8548421; doi:10.3389/fcell.2021.739583)
Supplement: Supplementary Table 3 — The primers used for qRT-PCR. [file Table_3.XLSX]

## Sheet: Sheet1
Table S3. The primers used for qRT-PCR
Primers	F	R
LINC00941	TGACAACTTGATTGGGTTCTCCTTCAG	CCTCCTTGCTGACTGATTCTTGATACC
LINC01579	TGACAACTTGATTGGGTTCTCCTTCAG	CCTCCTTGCTGACTGATTCTTGATACC
MIR3142HG	CGCTTGACCGCTCTTCCTTTCC	TGTGCTACTGTCTCCTGTCCATCC
ABALON	AGGCTCTAGGTGGTCATTCAGGTAAG	GCGTGGAAAGCGTAGACAAGGAG
LINC01094	AAGGAAGAGGGAGCACTGGGATG	GAGTGGACAAGTGGTCAAGTGATGG
RNF144A-AS1	TGGTTCTGGGAATGTGGAATGTAACG	GTCTTGTGCTGTCTGCTCCTGAG
AC004009.2	CAGGTAGCCAATGAACAGCCAGAG	GGAAGAAGACCACCAACAGGAATGAG
LINC01711	AGTTCGGGCAGCCATAGAGGAG	CAGGCAGTAGTGTGAGTGTTTCCAG
