# Supplementary material for: Identification of an Immune-Related LncRNA Signature in Gastric Cancer to Predict Survival and Response to Immune Checkpoint Inhibitors
Source: Front Cell Dev Biol. 2021 Oct 13;9:739583. doi: 10.3389/fcell.2021.739583 (PMC8548421; doi:10.3389/fcell.2021.739583)
Supplement: Supplementary Table 4 — One hundred sixty-four differentially expressed IRGs between GC patients and healthy individuals. [file Table_4.XLSX]

## Sheet: Sheet1
Table S4: 164 differentially expressed IRGs between GC patients and healthy individuals.
gene	conMean	treatMean	logFC	pValue	fdr
LINC00941	0.10997	1.40743	3.67788	1.06139e-10	1.09087e-09
AC083900.1	0.152802	0.380471	1.31612	0.000134504	0.00032958
LINC01106	0.344081	0.970042	1.4953	4.4851e-11	5.35318e-10
MIR22HG	10.3142	4.91696	-1.06879	1.86476e-12	3.83311e-11
TMEM220-AS1	1.48382	0.483054	-1.61906	2.81416e-11	3.85644e-10
LINC01644	0.588409	0.204387	-1.52552	0.0148484	0.0234783
KRT7-AS	0.134149	1.02678	2.93621	3.1178e-10	2.95791e-09
SAMD12-AS1	0.208596	0.601445	1.52772	2.32332e-09	1.65313e-08
LINC01556	0.175106	0.45627	1.38166	0.00749214	0.012716
LINC01579	0.634881	0.228797	-1.47242	0.0297189	0.0434625
SNHG15	2.08963	4.52177	1.11364	1.13444e-12	2.6234e-11
TRIM31-AS1	0.404928	2.22448	2.45773	2.55706e-13	7.88428e-12
C5orf66-AS1	9.14205	1.1736	-2.96157	4.86002e-13	1.32097e-11
CYTOR	1.46851	3.64096	1.30996	6.08253e-11	6.89158e-10
CCDC144NL-AS1	0.0691502	0.50289	2.86244	2.60608e-07	1.16175e-06
MNX1-AS1	0.682041	2.16917	1.66921	1.06972e-09	8.42117e-09
LINC01943	0.359686	0.757657	1.07481	1.10667e-08	6.82446e-08
LINC00524	0.0342665	0.382823	3.48181	6.07274e-05	0.000158233
LINC01081	0.73045	0.265178	-1.46182	4.40801e-08	2.2342e-07
LINC01018	0.622029	0.206394	-1.59158	1.7619e-08	1.03477e-07
MIR3945HG	0.132788	0.544107	2.03476	9.48971e-08	4.50153e-07
MIR3142HG	0.5167	1.05419	1.02873	2.67367e-05	7.55159e-05
KLHL6-AS1	0.189447	0.394571	1.05849	0.00778637	0.0131551
LINC01775	0.118584	0.335926	1.50223	6.88757e-07	2.64768e-06
AGAP2-AS1	2.82637	5.90279	1.06244	1.22821e-07	5.61034e-07
GLIS3-AS1	0.064649	0.269869	2.06156	0.000145215	0.000351174
LINC00707	0.101746	0.210403	1.04819	0.00612409	0.0106381
LINC01615	0.0583978	0.407424	2.80254	2.26072e-13	7.60425e-12
LINC00659	0.628514	2.47648	1.97827	3.30955e-08	1.7247e-07
LINC02100	0.195599	0.734395	1.90866	3.74013e-09	2.56268e-08
LINC00865	1.03993	0.51406	-1.01648	3.23513e-07	1.40151e-06
C17orf82	0.137016	0.337748	1.3016	0.000182218	0.000432184
LINC00982	3.67498	0.9429	-1.96256	0.000561183	0.00120022
HLA-DQB1-AS1	1.07378	2.31647	1.10923	0.00179793	0.00350123
GK-IT1	0.283268	0.96788	1.77266	1.32531e-09	1.0216e-08
LINC00605	0.0925874	0.46596	2.33132	0.00138443	0.00275398
SOX21-AS1	5.35144	1.32574	-2.01314	9.69393e-06	3.0656e-05
LINC01518	0.00648131	0.424388	6.03295	3.40599e-06	1.16687e-05
BLACAT1	0.164147	1.73164	3.39908	8.51247e-15	3.93702e-13
LINC02086	0.227145	2.2747	3.32399	1.89473e-11	2.69635e-10
LINC01146	0.029631	0.335044	3.49917	2.99628e-11	3.95113e-10
SHANK2-AS2	0.0657847	0.254894	1.95408	6.28715e-06	2.07701e-05
VPS9D1-AS1	1.51605	6.90948	2.18826	1.50545e-12	3.27657e-11
AC053503.6	2.58316	0.631977	-2.03119	1.95073e-05	5.68324e-05
TSPEAR-AS1	0.169217	0.791311	2.22537	4.12642e-07	1.68475e-06
DUXAP8	0.0713124	1.10517	3.95398	1.76314e-15	1.94344e-13
LINC01270	0.088126	0.35462	2.00863	1.4637e-08	8.87821e-08
MIR222HG	0.629303	1.69896	1.43283	4.14358e-07	1.68475e-06
AC112721.2	0.0582865	0.242747	2.05822	2.1927e-08	1.19309e-07
NR2F1-AS1	1.04799	0.481859	-1.12093	0.000670955	0.00141053
ZFPM2-AS1	0.11348	0.689707	2.60355	2.98548e-05	8.36838e-05
LINC00944	0.23712	0.555497	1.22816	0.000291535	0.000653746
AC092168.2	0.217703	0.533371	1.29278	5.88516e-07	2.33163e-06
RNF157-AS1	0.140592	0.345688	1.29796	0.0020199	0.00385239
LINC00471	0.138683	0.323598	1.22241	1.6616e-05	4.99882e-05
LINC01082	4.83041	1.43926	-1.74682	2.64491e-12	4.44826e-11
TNRC6C-AS1	0.558953	1.28989	1.20645	9.23354e-10	7.42698e-09
CASC19	0.489035	3.27025	2.74139	4.23248e-09	2.84731e-08
PGM5-AS1	11.1877	1.10418	-3.34086	4.99827e-13	1.32097e-11
LINC00649	0.442098	0.904513	1.03278	1.07436e-06	3.8972e-06
H19	5.77219	44.0413	2.93166	0.00116961	0.00235193
IGFL2-AS1	0.770851	2.05517	1.41473	2.04931e-05	5.92377e-05
LINC00494	0.111589	0.448579	2.00717	0.000139889	0.000340519
C10orf91	0.141915	0.593367	2.06389	3.10368e-07	1.3671e-06
ABALON	0.330898	1.05246	1.6693	3.09683e-11	3.95113e-10
LINC02195	0.223172	1.05487	2.24084	2.10755e-08	1.18151e-07
LINC00853	0.367589	0.998575	1.44178	2.53212e-08	1.33841e-07
AC004637.1	0.706185	0.234919	-1.58788	0.000389957	0.000863978
CASC15	0.117788	0.325208	1.46516	3.40189e-08	1.7482e-07
PCAT7	0.75208	1.74137	1.21126	7.46948e-06	2.40322e-05
ZNF582-AS1	0.596004	0.266903	-1.159	2.40229e-06	8.46522e-06
RHPN1-AS1	0.206746	0.806383	1.96361	3.33573e-11	4.11407e-10
SMYD3-IT1	0.100692	0.251187	1.31881	0.000119765	0.000299413
LINC01235	0.0984086	0.855761	3.12035	1.85515e-14	7.62673e-13
LINC01224	0.527298	1.46737	1.47654	5.86897e-05	0.000154009
LINC01833	0.0317252	1.09107	5.10397	5.73681e-10	5.05386e-09
LINC01569	0.496039	1.01499	1.03294	1.07436e-06	3.8972e-06
LINC02068	0.0790554	0.260684	1.72137	4.03065e-06	1.3682e-05
AC079466.1	0.00318533	0.423509	7.05481	1.75778e-07	7.93144e-07
LINC01914	0.0248564	0.417481	4.07002	2.99242e-15	1.94344e-13
AC005256.1	0.450921	1.35572	1.58812	0.000845678	0.00171924
LINC01348	0.141825	0.52167	1.87902	8.05138e-05	0.000205449
LHFPL3-AS2	0.923906	2.63131	1.50996	0.0100821	0.016461
GRTP1-AS1	0.145852	0.306763	1.07262	1.78953e-05	5.25497e-05
TYMSOS	1.0139	2.26527	1.15976	6.73899e-06	2.18722e-05
PRSS30P	0.0707467	0.358399	2.34083	4.61329e-10	4.2673e-09
LINC00346	0.240512	0.792354	1.72004	3.24689e-09	2.2667e-08
PWAR5	1.06973	0.323916	-1.72355	6.27989e-07	2.44585e-06
LINCR-0001	0.122629	0.867396	2.82239	1.86271e-08	1.07688e-07
LINC01597	0.116609	0.44647	1.93688	0.000227005	0.000528251
LINC01094	0.231084	0.728624	1.65676	7.04117e-11	7.66245e-10
AC007128.1	0.011136	0.568381	5.67355	3.67678e-15	1.94344e-13
LINC01614	0.0454306	1.55829	5.10016	3.43039e-15	1.94344e-13
ADAMTS9-AS2	0.700383	0.184349	-1.9257	5.58157e-08	2.75357e-07
SPATA13	2.57274	6.02596	1.22789	2.44062e-12	4.39739e-11
C8orf31	0.211763	1.87619	3.14729	1.20458e-11	1.85707e-10
TM4SF1-AS1	0.19837	0.638055	1.68549	4.77134e-05	0.000129809
LUCAT1	0.0896471	0.368664	2.03998	1.1766e-07	5.44177e-07
RNF144A-AS1	0.0370686	0.224362	2.59756	4.40802e-14	1.63097e-12
FENDRR	6.90697	2.81901	-1.29286	3.72317e-07	1.54784e-06
AC016735.1	1.41048	4.67372	1.72838	2.44247e-08	1.30973e-07
CASC8	0.217286	0.923515	2.08754	1.00807e-07	4.72134e-07
PLAC4	0.191042	0.629703	1.72078	0.00920594	0.0152062
LINC01594	0.0507532	0.488866	3.26787	2.52001e-06	8.79627e-06
NKILA	0.303617	1.4018	2.20696	4.56658e-09	3.01721e-08
MMP25-AS1	0.465218	1.41401	1.60381	1.97252e-12	3.84123e-11
C6orf99	0.269282	0.677302	1.33068	3.60232e-07	1.51461e-06
LINC01655	0.0501058	0.44801	3.16048	1.07564e-08	6.74552e-08
LINC01050	0.00121	0.247971	7.67902	6.59953e-16	1.22091e-13
LINC01091	0.113734	0.227521	1.00034	0.0022258	0.00422331
LINC01593	0.0300478	0.278942	3.21463	1.07231e-05	3.30629e-05
UCA1	0.887563	13.0969	3.88323	9.76563e-07	3.61328e-06
TMPO-AS1	0.573481	1.39395	1.28137	6.14654e-11	6.89158e-10
NRIR	0.0995567	0.430802	2.11343	2.09088e-08	1.18151e-07
TRPM2-AS	0.166458	1.92662	3.53284	5.65125e-13	1.39397e-11
TGFB2-AS1	0.556522	1.19475	1.1022	0.000399341	0.000879502
CASC9	0.387864	3.55807	3.19747	2.22274e-09	1.62331e-08
LINC01232	0.626158	1.56877	1.32504	2.62605e-10	2.62605e-09
HRAT92	0.105118	0.3582	1.76875	7.84368e-05	0.000201539
AC144831.1	0.660998	0.294525	-1.16626	1.72154e-05	5.13686e-05
LINP1	0.163769	0.39142	1.25706	0.0255994	0.0381927
LINC01948	0.122824	0.279672	1.18714	0.000101461	0.000257127
LINC02014	0.353905	1.06938	1.59534	1.69324e-08	1.01048e-07
WASIR2	0.107521	0.331392	1.62392	1.02153e-05	3.2031e-05
BANCR	0.0309129	2.72462	6.4617	6.94121e-07	2.64768e-06
LINC00092	0.644353	0.285327	-1.17524	2.73459e-10	2.66263e-09
LINC01503	1.08548	2.36923	1.12608	0.000404111	0.00088474
UNC5B-AS1	4.00591	1.53346	-1.38534	9.24805e-08	4.44387e-07
ARAP1-AS2	0.125448	0.322726	1.36323	6.09788e-10	5.17896e-09
TFAP2A-AS1	0.183938	0.561622	1.61038	4.28188e-07	1.72206e-06
LINC00857	1.63448	3.6732	1.16821	7.43966e-07	2.80885e-06
LINC01979	0.0818927	0.459445	2.48809	2.49581e-12	4.39739e-11
LINC01705	0.152862	1.02444	2.74454	7.82801e-10	6.43637e-09
GK-AS1	0.262204	0.723581	1.46446	4.84816e-08	2.42408e-07
HNF1A-AS1	1.77645	7.14202	2.00733	6.15876e-10	5.17896e-09
LINC01474	0.10088	0.330131	1.7104	0.00140149	0.002773
HAGLROS	0.235671	0.703729	1.57824	1.66177e-05	4.99882e-05
CARMN	3.45855	1.08152	-1.6771	0.00273815	0.00504038
PSORS1C3	0.580091	2.92933	2.33622	3.32913e-07	1.41583e-06
LINC01778	0.583953	0.198912	-1.55372	0.00066893	0.00141053
AC226118.1	0.0741448	0.370188	2.31984	0.00057569	0.00122417
LINC01336	1.92251	0.420524	-2.19273	1.26859e-11	1.87752e-10
FRGCA	0.033018	0.250155	2.9215	5.32396e-05	0.000143786
SERTAD4-AS1	7.64654	3.1797	-1.26591	0.00046833	0.00101335
AC004009.2	0.0754954	0.31212	2.04764	0.0010008	0.00202347
LINC02154	0.0107945	0.257255	4.57483	8.43617e-11	8.91824e-10
LINC01978	0.450301	1.36007	1.59472	3.1879e-06	1.10236e-05
LINC02106	1.34798	0.271949	-2.30939	5.92361e-07	2.33163e-06
AC107072.2	0.0984755	0.27863	1.50051	3.25757e-07	1.40151e-06
FGF14-AS2	1.56154	0.571524	-1.45009	9.99934e-09	6.37889e-08
LINC01913	0.0166524	0.346188	4.37775	2.23753e-09	1.62331e-08
LSAMP-AS1	0.0871391	0.388802	2.15764	5.46371e-05	0.000145437
LINC01711	0.00823008	0.308416	5.22783	2.81909e-15	1.94344e-13
LMO7-AS1	0.253418	0.890135	1.81251	2.1522e-08	1.18853e-07
AC004009.1	0.173577	0.788481	2.1835	0.000172492	0.000414428
LINC00501	0.0524762	0.319538	2.60625	2.14254e-09	1.61784e-08
UBXN10-AS1	6.19962	0.978609	-2.66338	1.5194e-06	5.45805e-06
MAGI1-AS1	0.116884	0.23793	1.02546	0.00599454	0.0105038
MBNL1-AS1	3.60629	1.27784	-1.49681	0.00193134	0.00370256
LINC01671	0.104907	0.608008	2.53498	0.000807872	0.00165145
MIR4435-2HG	0.523155	2.58847	2.30679	2.88516e-19	1.06751e-16
LINC00460	0.0555119	0.650005	3.54958	5.2055e-10	4.69765e-09
DBH-AS1	0.165264	0.446902	1.43519	0.000236253	0.000542941
LINC00574	0.130476	0.330711	1.34179	0.00452343	0.00808543
